# Supplementary material for: Complement Cascade Proteins Correlate with Fibrosis and Inflammation in Early-Stage Type 1 Diabetic Kidney Disease in the Ins2Akita Mouse Model
Source: Int J Mol Sci. 2024 Jan 23;25(3):1387. doi: 10.3390/ijms25031387 (PMC10855735; doi:10.3390/ijms25031387)
Supplement: Supplementary file 1 [file ijms-25-01387-s001.zip]

Archive with 4 entries (4 files):
- Figure S1.pdf
- Table S3.xlsx
- Table S4.xlsx
- Tables S1 and S2.pdf
