# Supplementary material for: Complement Cascade Proteins Correlate with Fibrosis and Inflammation in Early-Stage Type 1 Diabetic Kidney Disease in the Ins2Akita Mouse Model
Source: Int J Mol Sci. 2024 Jan 23;25(3):1387. doi: 10.3390/ijms25031387 (PMC10855735; doi:10.3390/ijms25031387)
Supplement: Supplementary file 1 [file ijms-25-01387-s001.zip › Table S3.xlsx]

## Sheet: fibrosis-related proteins  
fibrosis-related proteins		complement cascade						Literature
		2months		4months		2&4months
ABAT		1				1		no literature
FN1				1		1		Wang Y, Zhao M, Zhang Y. Identification of fibronectin 1 (FN1) and complement component 3 (C3) as immune infiltration-related biomarkers for diabetic nephropathy using integrated bioinformatic analysis. Bioengineered. 2021 Dec;12(1):5386-5401.	Kelsh R, You R, Horzempa C, Zheng M, McKeown-Longo PJ. Regulation of the innate immune response by fibronectin: synergism between the III-1 and EDA domains. PLoS One. 2014 Jul 22;9(7):e102974.
ARF6				1				Lee S, Ishitsuka A, Kuroki T, Lin YH, Shibuya A, Hongu T, Funakoshi Y, Kanaho Y, Nagata K, Kawaguchi A. Arf6 exacerbates allergic asthma through cell-to-cell transmission of ASC inflammasomes. JCI Insight. 2021 Aug 23;6(16):e139190.	Gamara J, Davis L, Leong AZ, Pagé N, Rollet-Labelle E, Zhao C, Hongu T, Funakoshi Y, Kanaho Y, Aoudji F, Pelletier M, Bourgoin SG. Arf6 regulates energy metabolism in neutrophils. Free Radic Biol Med. 2021 Aug 20;172:550-561.	Li R, Shen Q, Wu N, He M, Liu N, Huang J, Lu B, Yao Q, Yang Y, Hu R. MiR-145 improves macrophage-mediated inflammation through targeting Arf6. Endocrine. 2018 Apr;60(1):73-82.
STXBP1				1				Wu Z, MacNeil AJ, Berman JN, Lin TJ. Syntaxin binding protein 1 is not required for allergic inflammation via IgE-mediated mast cell activation. PLoS One. 2013;8(3):e58560.
FLNA				1		1		Zhang P, Yu C, Yu J, Li Z, Lan HY, Zhou Q. Arid2-IR promotes NF-κB-mediated renal inflammation by targeting NLRC5 transcription. Cell Mol Life Sci. 2021 Mar;78(5):2387-2404.	Han S, Xu S, Zhou J, Qiao A, Boriboun C, Ma W, Li H, Biyashev D, Yang L, Zhang E, Liu Q, Jiang S, Zhao TC, Krishnamurthy P, Zhang C, Richard S, Qiu H, Zhang J, Qin G. Sam68 impedes the recovery of arterial injury by augmenting inflammatory response. J Mol Cell Cardiol. 2019 Dec;137:82-92.
CYFIP1				1				no literature
MYOF		1		1		1		Nozato Y, Takami Y, Yamamoto K, Nagasawa M, Nozato S, Imaizumi Y, Takeshita H, Wang C, Ito Y, Takeda S, Takeya Y, Sugimoto K, Nakagami H, Hanayama R, Rakugi H. Novel properties of myoferlin in glucose metabolism via pathways involving modulation of adipose functions. FASEB J. 2020 Feb;34(2):2792-2811.
IQGAP1				1				Sivaraj D, Padmanabhan J, Chen K, Henn D, Noishiki C, Trotsyuk AA, Kussie HC, Leeolou MC, Magbual NJ, Andrikopoulos S, Perrault DP, Barrera JA, Januszyk M, Gurtner GC. IQGAP1-mediated mechanical signaling promotes the foreign body response to biomedical implants. FASEB J. 2022 Feb;36(2):e22007.	Zhang N, Wang G, Sun G. Actin-binding protein, IQGAP1, regulates LPS-induced RPMVECs hyperpermeability and ICAM-1 upregulation via Rap1/Src signalling pathway. Cell Signal. 2021 Sep;85:110067.	Yang J, Xu C, Wu M, Wu Y, Jia X, Zhou C, Zhang X, Ge S, Li Z, Zhang L. MicroRNA-124 inhibits hepatic stellate cells inflammatory cytokines secretion by targeting IQGAP1 through NF-κB pathway. Int Immunopharmacol. 2021 Jun;95:107520.
ITGB1				1		1		Yang Z, Zhou X, Liu Y, Gong C, Wei X, Zhang T, Ma D, Gao Q. Activation of integrin β1 mediates the increased malignant potential of ovarian cancer cells exerted by inflammatory cytokines. Anticancer Agents Med Chem. 2014;14(7):955-62.	Kong JS, Park JH, Yoo SA, Kim KM, Bae YJ, Park YJ, Cho CS, Hwang D, Kim WU. Dynamic transcriptome analysis unveils key proresolving factors of chronic inflammatory arthritis. J Clin Invest. 2020 Aug 3;130(8):3974-3986	Plosa EJ, Benjamin JT, Sucre JM, Gulleman PM, Gleaves LA, Han W, Kook S, Polosukhin VV, Haake SM, Guttentag SH, Young LR, Pozzi A, Blackwell TS, Zent R. β1 Integrin regulates adult lung alveolar epithelial cell inflammation. JCI Insight. 2020 Jan 30;5(2):e129259.	Guo Q, Furuta K, Lucien F, Gutierrez Sanchez LH, Hirsova P, Krishnan A, Kabashima A, Pavelko KD, Madden B, Alhuwaish H, Gao Y, Revzin A, Ibrahim SH. Integrin β1-enriched extracellular vesicles mediate monocyte adhesion and promote liver inflammation in murine NASH. J Hepatol. 2019 Dec;71(6):1193-1205.
ITGA1								de Fougerolles AR, Sprague AG, Nickerson-Nutter CL, Chi-Rosso G, Rennert PD, Gardner H, Gotwals PJ, Lobb RR, Koteliansky VE. Regulation of inflammation by collagen-binding integrins alpha1beta1 and alpha2beta1 in models of hypersensitivity and arthritis. J Clin Invest. 2000 Mar;105(6):721-9.
positive correlation
								positive correlation with complement
								positive correlation with inflammatory diseases
								negative correlation with inflammation
								no literature
								not clear

## Sheet: inflammation-related proteins 
inflammation-related proteins		complement cascade						Literature
		2months		4months		2&4months
CD81						1		Carroll MC, Isenman DE. Regulation of humoral immunity by complement. Immunity. 2012 Aug 24;37(2):199-207.	Sagi Y, Landrigan A, Levy R, Levy S. Complementary costimulation of human T-cell subpopulations by cluster of differentiation 28 (CD28) and CD81. Proc Natl Acad Sci U S A. 2012 Jan 31;109(5):1613-8.
ICAM1						1		Lu HJ, Tzeng TF, Liou SS, Da Lin S, Wu MC, Liu IM. Ruscogenin ameliorates diabetic nephropathy by its anti-inflammatory and anti-fibrotic effects in streptozotocin-induced diabetic rat. BMC Complement Altern Med. 2014 Mar 26;14:110.	Miyatake N, Shikata K, Sugimoto H, Kushiro M, Shikata Y, Ogawa S, Hayashi Y, Miyasaka M, Makino H: Intercellular adhesion molecule 1 mediates mononuclear cell infiltration into rat glomeruli after renal ablation. Nephron. 1998, 79: 91-98.
VNN1						1		Xiang H, Guo F, Tao X, Zhou Q, Xia S, Deng D, Li L, Shang D. Pancreatic ductal deletion of S100A9 alleviates acute pancreatitis by targeting VNN1-mediated ROS release to inhibit NLRP3 activation. Theranostics. 2021 Mar 4;11(9):4467-4482. (mouse)	Kang MX, Qin WJ, Buya M, Dong X, Zheng W, Lu WJ. et al. VNN1, a potential biomarker for pancreatic cancer-associated new-onset diabetes, aggravates paraneoplastic islet dysfunction by increasing oxidative stress. Cancer Lett. 2016;373:241-50	Berruyer C, Pouyet L, Millet V, Martin FM, LeGoffic A, Canonici A. et al. Vanin-1 licenses inflammatory mediator production by gut epithelial cells and controls colitis by antagonizing peroxisome proliferator-activated receptor gamma activity. J Exp Med. 2006;203:2817-27
SNAP23				1		1		Boddul SV, Meng J, Dolly JO, Wang J. SNAP-23 and VAMP-3 contribute to the release of IL-6 and TNFα from a human synovial sarcoma cell line. FEBS J. 2014 Feb;281(3):750-65.
HSPD1								Pei W, Tanaka K, Huang SC, Xu L, Liu B, Sinclair J, Idol J, Varshney GK, Huang H, Lin S, Nussenblatt RB, Mori R, Burgess SM. Extracellular HSP60 triggers tissue regeneration and wound healing by regulating inflammation and cell proliferation. NPJ Regen Med. 2016;1:16013–. doi: 10.1038/npjregenmed.2016.13.
TSPAN2								Stefanie Scheu, Christina Ruland, Katharina Lahl, Andreas Zimmer, Hauke Werner, Irmgard Förster, Tim Sparwasser, Judith Alferink Tspan2 is involved in anti-infectious immune responses and CNS autoimmunity, The Journal of Immunology May 1, 2020, 204 (1 Supplement) 67.15)
								positive correlation with complement
positive correlation								positive correlation with inflammatory diseases
