# Supplementary material for: Complement Cascade Proteins Correlate with Fibrosis and Inflammation in Early-Stage Type 1 Diabetic Kidney Disease in the Ins2Akita Mouse Model
Source: Int J Mol Sci. 2024 Jan 23;25(3):1387. doi: 10.3390/ijms25031387 (PMC10855735; doi:10.3390/ijms25031387)
Supplement: Supplementary file 1 [file ijms-25-01387-s001.zip › Table S4.xlsx]

## Sheet: Sheet 1
								C3		C1q		C4
Gender	Age	DKD class	Global Glomerulosclerosis	Interstitial fibrosis	Tubular atrophy	Interstitial fibrosis/tubular atrophy	Interstitial Inflammation	glomeruli	tubules	glomeruli	tubules	glomeruli	tubules
M	50	IIa	0,4167	0.3	0.35	2	1	2+	-	-	-	-	-
M	NA	IIb	0,2	0.3	0.3	2	1	-	-	-	-	-	-
Μ	53	IIa	0,1428	0.35	0.35	2	0	-	-	-	-	-	-
M	65	IIa	0,375	0.1	0.15	1	0	-	1+	-	-	-	-
M	59	IIa	0,2609	0.2	0.2	1	0	2+	-	-	-	-	-
M	55	IIb	0,25	0.35	0.35	2	2	-	-	-	-	-	-
M	57	IIa	0,3182	0.3	0.3	2	1	-	-	-	-	-	-
M	30	IIb	0,2	0.3	0.3	2	2	-	-	-	-	-	-
F	35	IIb	0,3077	0.3	0.3	2	3	-	-	-	-	-	-
F	51	Ia	0,3	0.35	0.35	2	1	-	-	-	-	-	-
M	51	I	0,1591	0.15	0.15	1	1	-	-	-	-	-	-
M	69	IIa	0,2857	0.25	0.25	1	1	-	-	-	-	-	-
M	68	II	0,4348	0.35	0.3	2	3	-	-	-	-	-	-
M	58	II	0,4412	0.45	0.4	2	3	-	-	-	-	-	-
M	82	IIb	0,3333	0.3	0.3	2	3	-	-	-	-	-	-
M	45	III	0,2619	0.35	0.3	2	1	-	-	-	-	-	-
M	60	III	0,2727	0.4	0.35	2	3	1+	-	-	-	-	-
M	72	III	0,3846	0.35	0.3	2	1	1+	-	-	-	-	-
F	65	III	0,3333	0.45	0.45	2	2	1+	-	1+	-	1+	-
M	59	III	0,44	0.4	0.4	2	3	1+	-	-	-	-	-
M	60	III	0,2	0.35	0.35	2	2	-	-	-	-	-	-
M	57	III	0,3333	0.35	0.35	2	2	1+	-	-	-	-	-
M	67	III	0,3333	0.4	0.4	2	2	-	-	-	-	-	-
M	58	III	0,3333	0.45	0.45	2	3	1+	-	-	-	-	-
F	59	III	0,4583	0.4	0.4	2	2	1+	-	-	-	-	-
F	72	III	0,4286	0.45	0.45	2	3	1+	-	1+	-	1+	-
M	78	III	0,2222	0.3	0.3	2	3	1+	-	-	-	-	-
F	59	III	0,5	0.45	0.45	2	3	-	-	-	-	-	-
F	47	III	0,4814	0.4	0.4	2	2	1+	-	1+	-	1+	-
M	NA	IIa	0,4211	0.35	0.35	2	1	-	-	-	-	-	-
M	72	IIa	0,3889	0.3	0.3	2	0	-	-	-	-	-	-
M	70	III	0,2	0.4	0.4	2	2	1+	-	-	-	-	-
F	62	IV	0,8095	0.6	0.6	3	3	1+	-	1+	-	-	-
Μ	44	IV	0,56	0.7	0.7	3	2	1+	-	1+	-	-	-
M	50	IV	0,5	0.45	0.45	2	2	-	-	-	-	-	-
M	55	IIa	0,1	0.2	0.2	1	0	2+	-	-	-	-	-
M	69	III	0,286	0.35	0.35	2	3	1+	-	-	-	-	-
M	75	III	0,474	0.7	0.7	3	3	1+	-	-	-	-	-
M	NA	IV	0,56	0.6	0.6	3	3	1+	-	-	-	-	-
F	60	III	0,1539	0.3	0.3	2	1	-	-	-	-	-	-
M	60	IV	0,791	0.7	0.7	3	2	1+	-	-	-	-	-
F	67	IV	0,636	0.7	0.7	3	3	1+	-	-	-	-	-
Supplementary Table S4. The above table includes the details of all patients analyzed in our study, regarding the deposition of complement factors, the chronicity index of renal parenchyma, as evaluated by the combination of IFTA (interstitial fibrosis and tubular atrophy) and of global glomerulosclerosis, as well as the level of interstitial inflammation.
